# Supplementary material for: Theoretical and Numerical Approaches for Determining the Reflection and Transmission Coefficients of OPEFB-PCL Composites at X-Band Frequencies
Source: PLoS One. 2015 Oct 16;10(10):e0140505. doi: 10.1371/journal.pone.0140505 (PMC4608678; doi:10.1371/journal.pone.0140505)
Supplement: S1 File — (XLSX) [file pone.0140505.s001.xlsx]

## Sheet: S1 File
							Dielectric Constant										Loss Factor
				PCL	12.2%OPEFB	23.8%OPEFB	34.7%OPEFB	45%OPEFB/55%PCL	54.7%OPEFB	63.8%OPEFB	OPEFB			PCL	12.2%OPEFB	23.8%OPEFB	34.7%OPEFB	45%OPEFB/55%PCL	54.7%OPEFB	63.8%OPEFB	OPEFB
			8	2.92115	2.88537	2.7513	2.6079	2.42738	2.27561	2.17759	1.81552		8	0.386628	0.366146	0.335613	0.311758	0.268808	0.215008	0.148937	0.0684815
			8.318	2.91029	2.87654	2.74284	2.60071	2.42128	2.27052	2.17308	1.8009		8.318	0.386354	0.365928	0.336967	0.313122	0.269118	0.215962	0.14839	0.0679436
			8.516	2.90049	2.87004	2.73507	2.59413	2.41581	2.26592	2.16874	1.79813		8.516	0.385778	0.365587	0.337822	0.314116	0.273279	0.216799	0.148466	0.0674422
			8.714	2.89121	2.86382	2.72782	2.58828	2.41051	2.26191	2.16521	1.7833		8.714	0.384741	0.364917	0.338401	0.314743	0.270347	0.217561	0.148075	0.0671138
			8.912	2.8831	2.85797	2.72067	2.58266	2.40586	2.25831	2.16215	1.78727		8.912	0.383333	0.363714	0.338726	0.315284	0.26723	0.218265	0.14752	0.0664496
			9	2.87494	2.85123	2.71399	2.57706	2.40141	2.25522	2.15946	1.78895		9	0.381701	0.362047	0.338734	0.31569	0.26899	0.218962	0.147338	0.0657877
			9.308	2.8675	2.84389	2.70754	2.57147	2.39716	2.25244	2.15735	1.78082		9.308	0.379476	0.360272	0.338404	0.315884	0.262532	0.219669	0.147315	0.0649921
			9.506	2.86089	2.8369	2.70139	2.56595	2.39334	2.24998	2.15562	1.76293		9.506	0.377098	0.358252	0.337708	0.312847	0.26278	0.215324	0.147546	0.0641716
			9.704	2.85466	2.83206	2.69539	2.56087	2.38944	2.24779	2.15412	1.75627		9.704	0.374169	0.355966	0.336679	0.312638	0.262679	0.210989	0.141142	0.0633871
			9.902	2.8494	2.82622	2.68922	2.55584	2.38556	2.24575	2.1525	1.76087		9.902	0.370954	0.353399	0.335269	0.305239	0.263138	0.211661	0.139124	0.062611
			10	2.84457	2.81999	2.68291	2.55095	2.38195	2.24375	2.15096	1.76628		10	0.367537	0.350584	0.333356	0.304647	0.263024	0.212392	0.149532	0.061917
			10.298	2.84025	2.81455	2.67686	2.54562	2.37797	2.24157	2.14948	1.76892		10.298	0.363994	0.347604	0.331216	0.303911	0.262475	0.213192	0.132332	0.0613529
			10.496	2.83606	2.80904	2.67097	2.53979	2.37356	2.23924	2.14816	1.76943		10.496	0.360303	0.344487	0.328779	0.302996	0.261582	0.213402	0.134317	0.0609567
			10.694	2.83185	2.80323	2.66525	2.53335	2.3686	2.23668	2.14718	1.76872		10.694	0.356791	0.341278	0.326198	0.302013	0.2602	0.209785	0.13671	0.0607397
			10.892	2.82787	2.79722	2.65984	2.52644	2.36317	2.23394	2.14607	1.76733		10.892	0.353396	0.338257	0.323462	0.300913	0.258502	0.205706	0.135319	0.0607418
			11	2.82428	2.7911	2.65448	2.51921	2.35736	2.23082	2.14514	1.76482		11	0.350144	0.335242	0.320819	0.299687	0.256504	0.206595	0.131993	0.0609511
			11.288	2.8209	2.78496	2.64899	2.51198	2.35147	2.22752	2.14429	1.76386		11.288	0.347029	0.332176	0.318012	0.298321	0.25394	0.199741	0.129574	0.061347
			11.486	2.81741	2.77876	2.64391	2.50487	2.3461	2.2241	2.14347	1.76271		11.486	0.343987	0.329047	0.314906	0.29679	0.251036	0.198161	0.127162	0.0619199
			11.684	2.81457	2.77279	2.63896	2.49851	2.34046	2.22092	2.1426	1.76126		11.684	0.34097	0.325832	0.311729	0.29505	0.247886	0.198811	0.129569	0.0626405
			11.882	2.81221	2.7672	2.63438	2.49184	2.3353	2.21724	2.14157	1.76075		11.882	0.337964	0.322563	0.308485	0.292916	0.244248	0.199248	0.131661	0.0635169
			12	2.81018	2.76131	2.63016	2.48558	2.33028	2.21326	2.1402	1.75932		12	0.334934	0.319239	0.305342	0.290468	0.240143	0.195511	0.133438	0.0641972

## Sheet: S2 File
						Reflection Loss R.L Result
				12.2%OPEFB	23.8%OPEFB	34.7%OPEFB	45%OPEFB/55%PCL	54.7%OPEFB	63.8%OPEFB
			8	-10.6303	-10.9004	-11.2609	-11.6408	-12.0113	-13.0212
			8.0404	-10.5619	-10.8298	-11.1793	-11.5944	-11.9293	-12.935
			8.08081	-10.5021	-10.7682	-11.1077	-11.5537	-11.8563	-12.8593
			8.12121	-10.4503	-10.7147	-11.0456	-11.5183	-11.7917	-12.7934
			8.16162	-10.4058	-10.6689	-10.9921	-11.4877	-11.735	-12.7363
			8.20202	-10.3681	-10.63	-10.9465	-11.4616	-11.6856	-12.6875
			8.24242	-10.3367	-10.5975	-10.9082	-11.4396	-11.6428	-12.6462
			8.28283	-10.3109	-10.5709	-10.8766	-11.4213	-11.6064	-12.6117
			8.32323	-10.2902	-10.5496	-10.851	-11.4065	-11.5756	-12.5835
			8.36364	-10.2743	-10.5332	-10.8309	-11.3947	-11.5502	-12.5608
			8.40404	-10.2625	-10.5211	-10.8158	-11.3858	-11.5295	-12.5432
			8.44444	-10.2545	-10.5129	-10.8051	-11.3793	-11.5132	-12.5301
			8.48485	-10.2499	-10.5081	-10.7983	-11.3751	-11.501	-12.521
			8.52525	-10.2483	-10.5064	-10.795	-11.3729	-11.4923	-12.5154
			8.56566	-10.2493	-10.5074	-10.7948	-11.3724	-11.4869	-12.5128
			8.60606	-10.2525	-10.5108	-10.7973	-11.3734	-11.4843	-12.5129
			8.64646	-10.2577	-10.5161	-10.802	-11.3758	-11.4844	-12.5152
			8.68687	-10.2645	-10.5231	-10.8086	-11.3792	-11.4866	-12.5194
			8.72727	-10.2726	-10.5315	-10.8168	-11.3835	-11.4909	-12.5251
			8.76768	-10.2818	-10.541	-10.8263	-11.3885	-11.4968	-12.5319
			8.80808	-10.2918	-10.5513	-10.8368	-11.3941	-11.5041	-12.5397
			8.84848	-10.3024	-10.5622	-10.848	-11.4001	-11.5126	-12.5481
			8.88889	-10.3133	-10.5735	-10.8596	-11.4064	-11.522	-12.5569
			8.92929	-10.3245	-10.5851	-10.8715	-11.4128	-11.5322	-12.5658
			8.9697	-10.3357	-10.5966	-10.8834	-11.4193	-11.5429	-12.5747
			9.0101	-10.3467	-10.6079	-10.8952	-11.4256	-11.5541	-12.5833
			9.05051	-10.3574	-10.619	-10.9067	-11.4317	-11.5653	-12.5915
			9.09091	-10.3677	-10.6296	-10.9177	-11.4376	-11.5767	-12.5992
			9.13131	-10.3774	-10.6397	-10.9281	-11.4431	-11.5879	-12.6061
			9.17172	-10.3865	-10.649	-10.9378	-11.4482	-11.5989	-12.6123
			9.21212	-10.3949	-10.6577	-10.9466	-11.4528	-11.6096	-12.6175
			9.25253	-10.4024	-10.6654	-10.9546	-11.4569	-11.6199	-12.6218
			9.29293	-10.4091	-10.6723	-10.9617	-11.4603	-11.6296	-12.625
			9.33333	-10.4149	-10.6782	-10.9677	-11.4632	-11.6387	-12.6272
			9.37374	-10.4196	-10.6832	-10.9726	-11.4653	-11.6471	-12.6282
			9.41414	-10.4234	-10.6871	-10.9764	-11.4668	-11.6548	-12.6281
			9.45455	-10.4262	-10.6899	-10.9791	-11.4677	-11.6617	-12.6269
			9.49495	-10.4279	-10.6917	-10.9807	-11.4678	-11.6678	-12.6245
			9.53535	-10.4287	-10.6925	-10.9812	-11.4672	-11.6731	-12.621
			9.57576	-10.4284	-10.6922	-10.9806	-11.4659	-11.6774	-12.6164
			9.61616	-10.4271	-10.6909	-10.9789	-11.4639	-11.6809	-12.6106
			9.65657	-10.4249	-10.6886	-10.9761	-11.4612	-11.6835	-12.6039
			9.69697	-10.4217	-10.6853	-10.9724	-11.4579	-11.6853	-12.5962
			9.73737	-10.4176	-10.6811	-10.9676	-11.4539	-11.6861	-12.5876
			9.77778	-10.4127	-10.676	-10.962	-11.4493	-11.6861	-12.5782
			9.81818	-10.407	-10.6701	-10.9555	-11.4441	-11.6853	-12.5679
			9.85859	-10.4005	-10.6634	-10.9483	-11.4384	-11.6836	-12.557
			9.89899	-10.3933	-10.656	-10.9403	-11.4322	-11.6812	-12.5454
			9.93939	-10.3855	-10.648	-10.9317	-11.4254	-11.678	-12.5333
			9.9798	-10.3772	-10.6394	-10.9226	-11.4183	-11.6742	-12.5208
			10.0202	-10.3683	-10.6303	-10.913	-11.4108	-11.6697	-12.508
			10.0606	-10.3591	-10.6207	-10.903	-11.4029	-11.6645	-12.4948
			10.101	-10.3495	-10.6108	-10.8927	-11.3947	-11.6589	-12.4816
			10.1414	-10.3396	-10.6007	-10.8822	-11.3863	-11.6527	-12.4682
			10.1818	-10.3295	-10.5903	-10.8716	-11.3777	-11.6462	-12.4549
			10.2222	-10.3194	-10.5798	-10.861	-11.369	-11.6392	-12.4418
			10.2626	-10.3092	-10.5693	-10.8504	-11.3601	-11.6319	-12.4288
			10.303	-10.299	-10.5588	-10.8399	-11.3512	-11.6244	-12.4162
			10.3434	-10.2889	-10.5485	-10.8297	-11.3423	-11.6166	-12.4039
			10.3838	-10.279	-10.5382	-10.8197	-11.3335	-11.6088	-12.3921
			10.4242	-10.2693	-10.5283	-10.8101	-11.3247	-11.6008	-12.3809
			10.4647	-10.26	-10.5187	-10.801	-11.3161	-11.5929	-12.3703
			10.5051	-10.251	-10.5095	-10.7924	-11.3077	-11.585	-12.3604
			10.5455	-10.2425	-10.5007	-10.7844	-11.2995	-11.5771	-12.3513
			10.5859	-10.2344	-10.4924	-10.777	-11.2916	-11.5695	-12.3429
			10.6263	-10.2269	-10.4846	-10.7703	-11.2839	-11.562	-12.3354
			10.6667	-10.2199	-10.4775	-10.7643	-11.2766	-11.5549	-12.3288
			10.7071	-10.2135	-10.4709	-10.7591	-11.2696	-11.548	-12.3231
			10.7475	-10.2078	-10.465	-10.7546	-11.2631	-11.5414	-12.3183
			10.7879	-10.2027	-10.4598	-10.751	-11.2569	-11.5353	-12.3143
			10.8283	-10.1983	-10.4553	-10.7482	-11.2511	-11.5295	-12.3114
			10.8687	-10.1946	-10.4515	-10.7462	-11.2458	-11.5242	-12.3093
			10.9091	-10.1915	-10.4483	-10.7449	-11.2409	-11.5193	-12.308
			10.9495	-10.189	-10.4458	-10.7445	-11.2364	-11.5149	-12.3076
			10.9899	-10.1873	-10.444	-10.7447	-11.2323	-11.511	-12.3079
			11.0303	-10.186	-10.4428	-10.7456	-11.2287	-11.5076	-12.3088
			11.0707	-10.1854	-10.4421	-10.7471	-11.2254	-11.5047	-12.3103
			11.1111	-10.1852	-10.442	-10.7492	-11.2225	-11.5022	-12.3122
			11.1515	-10.1855	-10.4423	-10.7516	-11.22	-11.5002	-12.3145
			11.1919	-10.186	-10.4429	-10.7544	-11.2177	-11.4985	-12.3169
			11.2323	-10.1869	-10.4438	-10.7573	-11.2157	-11.4973	-12.3193
			11.2727	-10.1878	-10.4448	-10.7603	-11.2138	-11.4964	-12.3215
			11.3131	-10.1888	-10.4458	-10.7631	-11.212	-11.4957	-12.3233
			11.3535	-10.1896	-10.4466	-10.7657	-11.2103	-11.4952	-12.3245
			11.3939	-10.1901	-10.4472	-10.7677	-11.2086	-11.4949	-12.3248
			11.4343	-10.1902	-10.4473	-10.769	-11.2067	-11.4945	-12.3239
			11.4748	-10.1897	-10.4467	-10.7693	-11.2045	-11.4941	-12.3215
			11.5152	-10.1882	-10.4453	-10.7684	-11.202	-11.4935	-12.3174
			11.5556	-10.1857	-10.4427	-10.766	-11.199	-11.4925	-12.3111
			11.596	-10.1819	-10.4388	-10.7617	-11.1953	-11.4911	-12.3023
			11.6364	-10.1766	-10.4332	-10.7553	-11.1909	-11.489	-12.2906
			11.6768	-10.1693	-10.4257	-10.7464	-11.1856	-11.4862	-12.2755
			11.7172	-10.16	-10.416	-10.7346	-11.1791	-11.4823	-12.2567
			11.7576	-10.1481	-10.4038	-10.7195	-11.1714	-11.4773	-12.2335
			11.798	-10.1335	-10.3887	-10.7007	-11.1621	-11.4709	-12.2056
			11.8384	-10.1157	-10.3702	-10.6778	-11.1512	-11.4629	-12.1723
			11.8788	-10.0943	-10.3482	-10.6502	-11.1383	-11.453	-12.1331
			11.9192	-10.069	-10.322	-10.6175	-11.1233	-11.441	-12.0874
			11.9596	-10.0394	-10.2913	-10.5791	-11.1058	-11.4265	-12.0346
			12	-10.0048	-10.2556	-10.5344	-11.0857	-11.4094	-11.9739

## Sheet: S3 File
						S11 Simulation Result									S21 Simulation Result
				12.2%OPEFB	23.8%OPEFB	34.7%OPEFB	45%OPEFB/55%PCL	54.7%OPEFB	63.8%OPEFB				12.2%OPEFB	23.8%OPEFB	34.7%OPEFB	45%OPEFB/55%PCL	54.7%OPEFB	63.8%OPEFB
			8	0.389952	0.230785	0.333894	0.222985	0.257385	0.353571			8	0.872003	0.867715	0.895156	0.956364	0.946364	0.84196
			8.02	0.389185	0.230283	0.333181	0.222483	0.256883	0.352833			8.02	0.872164	0.867929	0.895426	0.95669	0.94669	0.842384
			8.04	0.388437	0.229793	0.332486	0.221993	0.256393	0.352112			8.04	0.872321	0.868138	0.895689	0.957008	0.947008	0.842797
			8.06	0.387703	0.22931	0.331803	0.22151	0.25591	0.351404			8.06	0.872475	0.868342	0.895945	0.957319	0.947319	0.843201
			8.08	0.38698	0.228832	0.33113	0.221032	0.255432	0.350707			8.08	0.872627	0.868542	0.896197	0.957623	0.947623	0.843596
			8.1	0.386266	0.228355	0.330464	0.220555	0.254955	0.350019			8.1	0.872777	0.86874	0.896445	0.957923	0.947923	0.843983
			8.12	0.385561	0.227879	0.329806	0.220079	0.254479	0.349338			8.12	0.872925	0.868935	0.896689	0.958217	0.948217	0.844364
			8.14	0.384864	0.227402	0.329153	0.219602	0.254002	0.348664			8.14	0.873071	0.869127	0.896929	0.958506	0.948506	0.844737
			8.16	0.384176	0.226926	0.328508	0.219126	0.253526	0.347998			8.16	0.873216	0.869317	0.897166	0.95879	0.94879	0.845102
			8.18	0.383498	0.226451	0.327871	0.218651	0.253051	0.347342			8.18	0.873359	0.869504	0.897398	0.959069	0.949069	0.84546
			8.2	0.382832	0.225979	0.327243	0.218179	0.252579	0.346696			8.2	0.8735	0.869687	0.897625	0.959342	0.949342	0.845809
			8.22	0.38218	0.225513	0.326628	0.217713	0.252113	0.346062			8.22	0.873638	0.869867	0.897848	0.959608	0.949608	0.846149
			8.24	0.381543	0.225055	0.326026	0.217255	0.251655	0.345444			8.24	0.873773	0.870042	0.898064	0.959867	0.949867	0.846479
			8.26	0.380923	0.224607	0.32544	0.216807	0.251207	0.344842			8.26	0.873905	0.870212	0.898274	0.960118	0.950118	0.846799
			8.28	0.380323	0.224171	0.324873	0.216371	0.250771	0.344259			8.28	0.874032	0.870377	0.898478	0.960361	0.950361	0.847108
			8.3	0.379744	0.223749	0.324324	0.215949	0.25035	0.343696			8.3	0.874155	0.870536	0.898674	0.960595	0.950595	0.847406
			8.32	0.379186	0.223344	0.323796	0.215544	0.249944	0.343154			8.32	0.874273	0.870689	0.898862	0.96082	0.95082	0.847693
			8.34	0.37865	0.222955	0.323289	0.215155	0.249555	0.342633			8.34	0.874386	0.870835	0.899043	0.961036	0.951036	0.847968
			8.36	0.378137	0.222584	0.322804	0.214784	0.249184	0.342135			8.36	0.874494	0.870976	0.899216	0.961243	0.951243	0.848232
			8.38	0.377647	0.22223	0.322341	0.21443	0.24883	0.341659			8.38	0.874598	0.871109	0.899381	0.961441	0.951441	0.848485
			8.4	0.377178	0.221895	0.321899	0.214095	0.248495	0.341205			8.4	0.874696	0.871237	0.899539	0.96163	0.95163	0.848727
			8.42	0.376731	0.221577	0.321478	0.213777	0.248177	0.340771			8.42	0.874789	0.871359	0.89969	0.961811	0.951811	0.848959
			8.44	0.376304	0.221275	0.321076	0.213475	0.247875	0.340357			8.44	0.874878	0.871474	0.899834	0.961983	0.951983	0.849181
			8.46	0.375896	0.220989	0.320692	0.213189	0.247589	0.339962			8.46	0.874963	0.871585	0.899971	0.962148	0.952148	0.849394
			8.48	0.375506	0.220717	0.320327	0.212917	0.247317	0.339585			8.48	0.875044	0.87169	0.900103	0.962306	0.952306	0.849598
			8.5	0.375133	0.220459	0.319977	0.212659	0.247059	0.339224			8.5	0.87512	0.871791	0.900228	0.962457	0.952457	0.849793
			8.52	0.374775	0.220213	0.319642	0.212413	0.246813	0.338879			8.52	0.875194	0.871887	0.900348	0.962602	0.952602	0.849981
			8.54	0.374432	0.219978	0.31932	0.212178	0.246578	0.338547			8.54	0.875264	0.871979	0.900463	0.962741	0.952741	0.850161
			8.56	0.374102	0.219753	0.319012	0.211953	0.246353	0.338228			8.56	0.875331	0.872067	0.900574	0.962875	0.952875	0.850335
			8.58	0.373784	0.219537	0.318716	0.211737	0.246137	0.337922			8.58	0.875395	0.872152	0.90068	0.963003	0.953003	0.850501
			8.6	0.373478	0.21933	0.31843	0.21153	0.24593	0.337627			8.6	0.875457	0.872233	0.900781	0.963126	0.953126	0.850662
			8.62	0.373183	0.219131	0.318156	0.211331	0.245731	0.337343			8.62	0.875516	0.872311	0.900879	0.963245	0.953245	0.850817
			8.64	0.372899	0.21894	0.317891	0.21114	0.24554	0.337069			8.64	0.875573	0.872386	0.900973	0.963359	0.953358	0.850965
			8.66	0.372625	0.218756	0.317636	0.210956	0.245356	0.336805			8.66	0.875627	0.872458	0.901064	0.963468	0.953468	0.851109
			8.68	0.372361	0.218579	0.317391	0.210779	0.245179	0.33655			8.68	0.875679	0.872527	0.90115	0.963573	0.953573	0.851246
			8.7	0.372107	0.218409	0.317155	0.210609	0.245009	0.336306			8.7	0.87573	0.872593	0.901234	0.963674	0.953674	0.851378
			8.72	0.371862	0.218245	0.316929	0.210445	0.244845	0.336071			8.72	0.875778	0.872657	0.901313	0.963771	0.953771	0.851505
			8.74	0.371627	0.218089	0.316712	0.210289	0.244689	0.335845			8.74	0.875823	0.872717	0.90139	0.963864	0.953864	0.851627
			8.76	0.371403	0.21794	0.316504	0.21014	0.24454	0.335629			8.76	0.875867	0.872775	0.901463	0.963952	0.953952	0.851743
			8.78	0.371188	0.217799	0.316306	0.209999	0.244399	0.335423			8.78	0.875909	0.87283	0.901532	0.964037	0.954037	0.851854
			8.8	0.370983	0.217665	0.316118	0.209865	0.244265	0.335226			8.8	0.875948	0.872882	0.901598	0.964117	0.954117	0.85196
			8.82	0.370788	0.217538	0.31594	0.209738	0.244138	0.33504			8.82	0.875985	0.872932	0.901661	0.964193	0.954193	0.85206
			8.84	0.370604	0.21742	0.315772	0.20962	0.24402	0.334864			8.84	0.87602	0.872978	0.901719	0.964265	0.954265	0.852155
			8.86	0.370431	0.217311	0.315614	0.209511	0.243911	0.334698			8.86	0.876052	0.873022	0.901775	0.964333	0.954333	0.852245
			8.88	0.370268	0.21721	0.315466	0.20941	0.24381	0.334543			8.88	0.876083	0.873062	0.901826	0.964396	0.954396	0.85233
			8.9	0.370117	0.217118	0.31533	0.209318	0.243718	0.334399			8.9	0.87611	0.8731	0.901874	0.964455	0.954455	0.852409
			8.92	0.369977	0.217035	0.315204	0.209235	0.243635	0.334266			8.92	0.876136	0.873134	0.901919	0.96451	0.95451	0.852483
			8.94	0.369847	0.216961	0.315089	0.209161	0.243561	0.334143			8.94	0.876159	0.873166	0.90196	0.964561	0.954561	0.852552
			8.96	0.369729	0.216897	0.314985	0.209097	0.243497	0.334032			8.96	0.876179	0.873194	0.901997	0.964607	0.954607	0.852616
			8.98	0.369622	0.216842	0.314891	0.209042	0.243442	0.333931			8.98	0.876197	0.87322	0.90203	0.96465	0.95465	0.852675
			9	0.369525	0.216796	0.314808	0.208996	0.243396	0.333841			9	0.876213	0.873242	0.902061	0.964688	0.954688	0.85273
			9.02	0.369438	0.216758	0.314734	0.208958	0.243358	0.333761			9.02	0.876227	0.873262	0.902088	0.964723	0.954723	0.85278
			9.04	0.369361	0.216729	0.314669	0.208929	0.243329	0.33369			9.04	0.876239	0.87328	0.902112	0.964755	0.954755	0.852825
			9.06	0.369292	0.216706	0.314613	0.208906	0.243306	0.333627			9.06	0.876248	0.873295	0.902134	0.964783	0.954783	0.852868
			9.08	0.369231	0.21669	0.314563	0.20889	0.24329	0.333572			9.08	0.876257	0.873309	0.902154	0.964809	0.954809	0.852907
			9.1	0.369176	0.216678	0.31452	0.208878	0.243278	0.333523			9.1	0.876264	0.87332	0.902171	0.964833	0.954833	0.852943
			9.12	0.369126	0.21667	0.314481	0.20887	0.24327	0.333478			9.12	0.87627	0.873331	0.902187	0.964855	0.954855	0.852977
			9.14	0.36908	0.216664	0.314445	0.208864	0.243264	0.333438			9.14	0.876276	0.873341	0.902202	0.964875	0.954875	0.853009
			9.16	0.369037	0.216659	0.314412	0.208859	0.243259	0.3334			9.16	0.876281	0.87335	0.902216	0.964895	0.954895	0.85304
			9.18	0.368994	0.216653	0.314379	0.208853	0.243253	0.333362			9.18	0.876286	0.873359	0.90223	0.964915	0.954914	0.85307
			9.2	0.368952	0.216645	0.314345	0.208845	0.243245	0.333324			9.2	0.876292	0.873369	0.902245	0.964934	0.954934	0.8531
			9.22	0.368908	0.216633	0.314309	0.208833	0.243233	0.333285			9.22	0.876298	0.873379	0.902259	0.964954	0.954954	0.85313
			9.24	0.368862	0.216617	0.31427	0.208817	0.243217	0.333243			9.24	0.876306	0.87339	0.902275	0.964974	0.954974	0.853161
			9.26	0.368813	0.216594	0.314227	0.208794	0.243194	0.333197			9.26	0.876314	0.873403	0.902292	0.964996	0.954996	0.853192
			9.28	0.36876	0.216565	0.31418	0.208765	0.243165	0.333147			9.28	0.876324	0.873416	0.902309	0.965018	0.955018	0.853223
			9.3	0.368703	0.216529	0.314128	0.208729	0.243129	0.333093			9.3	0.876335	0.873431	0.902328	0.965042	0.955042	0.853255
			9.32	0.368643	0.216486	0.314071	0.208686	0.243086	0.333035			9.32	0.876347	0.873447	0.902348	0.965066	0.955066	0.853288
			9.34	0.368579	0.216437	0.31401	0.208637	0.243037	0.332973			9.34	0.87636	0.873464	0.902369	0.965092	0.955092	0.853321
			9.36	0.368514	0.216382	0.313946	0.208582	0.242982	0.332909			9.36	0.876374	0.873481	0.902391	0.965117	0.955117	0.853353
			9.38	0.368446	0.216322	0.31388	0.208522	0.242922	0.332842			9.38	0.876389	0.8735	0.902412	0.965143	0.955143	0.853385
			9.4	0.368379	0.216259	0.313813	0.208459	0.242859	0.332776			9.4	0.876404	0.873518	0.902434	0.965168	0.955168	0.853415
			9.42	0.368313	0.216194	0.313747	0.208394	0.242794	0.33271			9.42	0.876419	0.873536	0.902455	0.965192	0.955192	0.853444
			9.44	0.36825	0.21613	0.313683	0.20833	0.24273	0.332646			9.44	0.876433	0.873553	0.902474	0.965214	0.955214	0.85347
			9.46	0.368191	0.216067	0.313623	0.208267	0.242667	0.332587			9.46	0.876447	0.873569	0.902492	0.965234	0.955234	0.853493
			9.48	0.368139	0.216008	0.313569	0.208208	0.242608	0.332534			9.48	0.876459	0.873582	0.902507	0.965251	0.955251	0.853512
			9.5	0.368094	0.215956	0.313522	0.208156	0.242556	0.332489			9.5	0.876469	0.873594	0.90252	0.965265	0.955265	0.853527
			9.52	0.368059	0.21591	0.313485	0.20811	0.24251	0.332453			9.52	0.876477	0.873603	0.902529	0.965275	0.955275	0.853537
			9.54	0.368034	0.215874	0.313458	0.208074	0.242474	0.332427			9.54	0.876483	0.873609	0.902534	0.96528	0.95528	0.853542
			9.56	0.36802	0.215848	0.313442	0.208048	0.242448	0.332411			9.56	0.876486	0.873611	0.902536	0.965282	0.955282	0.853542
			9.58	0.368018	0.215832	0.313438	0.208032	0.242432	0.332408			9.58	0.876486	0.87361	0.902534	0.965279	0.955279	0.853536
			9.6	0.368027	0.215828	0.313445	0.208028	0.242428	0.332416			9.6	0.876483	0.873606	0.902528	0.965271	0.955271	0.853526
			9.62	0.368048	0.215836	0.313465	0.208036	0.242436	0.332436			9.62	0.876478	0.873598	0.902518	0.965259	0.955259	0.85351
			9.64	0.36808	0.215854	0.313496	0.208054	0.242454	0.332468			9.64	0.87647	0.873588	0.902505	0.965243	0.955243	0.85349
			9.66	0.368122	0.215883	0.313537	0.208083	0.242483	0.332509			9.66	0.876459	0.873574	0.902488	0.965223	0.955223	0.853465
			9.68	0.368174	0.21592	0.313587	0.20812	0.24252	0.33256			9.68	0.876446	0.873558	0.902468	0.965201	0.955201	0.853437
			9.7	0.368233	0.215966	0.313646	0.208166	0.242566	0.332618			9.7	0.876432	0.87354	0.902446	0.965175	0.955175	0.853406
			9.72	0.368299	0.216017	0.313711	0.208217	0.242617	0.332683			9.72	0.876416	0.87352	0.902422	0.965147	0.955147	0.853373
			9.74	0.36837	0.216074	0.31378	0.208274	0.242674	0.332754			9.74	0.8764	0.873499	0.902397	0.965118	0.955118	0.853337
			9.76	0.368444	0.216133	0.313853	0.208333	0.242733	0.332827			9.76	0.876382	0.873477	0.90237	0.965088	0.955088	0.853301
			9.78	0.368521	0.216193	0.313929	0.208393	0.242793	0.332904			9.78	0.876364	0.873454	0.902344	0.965057	0.955057	0.853263
			9.8	0.3686	0.216254	0.314005	0.208454	0.242854	0.332981			9.8	0.876347	0.873432	0.902317	0.965025	0.955025	0.853225
			9.82	0.36868	0.216314	0.314081	0.208514	0.242914	0.333059			9.82	0.876329	0.87341	0.90229	0.964994	0.954994	0.853187
			9.84	0.368759	0.216372	0.314157	0.208572	0.242972	0.333137			9.84	0.876312	0.873388	0.902263	0.964963	0.954963	0.853148
			9.86	0.36884	0.216428	0.314233	0.208628	0.243028	0.333215			9.86	0.876295	0.873366	0.902237	0.964932	0.954932	0.85311
			9.88	0.36892	0.216483	0.314308	0.208683	0.243083	0.333294			9.88	0.876279	0.873345	0.90221	0.964901	0.954901	0.853071
			9.9	0.369002	0.216536	0.314384	0.208736	0.243136	0.333373			9.9	0.876263	0.873324	0.902184	0.964869	0.954869	0.853031
			9.92	0.369087	0.21659	0.314462	0.20879	0.24319	0.333454			9.92	0.876246	0.873302	0.902157	0.964837	0.954837	0.85299
			9.94	0.369175	0.216646	0.314543	0.208846	0.243246	0.333539			9.94	0.876229	0.87328	0.902128	0.964803	0.954803	0.852946
			9.96	0.369269	0.216704	0.314629	0.208904	0.243304	0.333629			9.96	0.876211	0.873256	0.902099	0.964768	0.954768	0.852901
			9.98	0.369369	0.216769	0.314721	0.208969	0.243369	0.333726			9.98	0.876192	0.87323	0.902066	0.964729	0.954729	0.852851
			10	0.369479	0.21684	0.314822	0.20904	0.24344	0.333832			10	0.87617	0.873202	0.902031	0.964687	0.954687	0.852798
			10.02	0.369598	0.216922	0.314934	0.209122	0.243522	0.333948			10.02	0.876146	0.873171	0.901993	0.964641	0.954641	0.85274
			10.04	0.36973	0.217015	0.315057	0.209215	0.243615	0.334076			10.04	0.876119	0.873136	0.90195	0.964591	0.954591	0.852677
			10.06	0.369875	0.217122	0.315195	0.209322	0.243722	0.334217			10.06	0.876089	0.873097	0.901903	0.964535	0.954535	0.852607
			10.08	0.370034	0.217244	0.315348	0.209444	0.243844	0.334373			10.08	0.876055	0.873054	0.90185	0.964474	0.954474	0.852532
			10.1	0.370208	0.217383	0.315516	0.209583	0.243983	0.334544			10.1	0.876017	0.873006	0.901793	0.964407	0.954407	0.85245
			10.12	0.370397	0.217538	0.3157	0.209738	0.244138	0.334731			10.12	0.875975	0.872954	0.90173	0.964335	0.954335	0.852362
			10.14	0.370599	0.21771	0.3159	0.20991	0.24431	0.334932			10.14	0.87593	0.872897	0.901663	0.964257	0.954257	0.852268
			10.16	0.370815	0.217898	0.316114	0.210098	0.244498	0.335146			10.16	0.87588	0.872836	0.901591	0.964174	0.954174	0.852169
			10.18	0.371043	0.218101	0.316341	0.210301	0.244701	0.335373			10.18	0.875827	0.872771	0.901514	0.964086	0.954086	0.852066
			10.2	0.37128	0.218316	0.316578	0.210516	0.244916	0.33561			10.2	0.875771	0.872702	0.901434	0.963995	0.953995	0.851958
			10.22	0.371524	0.218542	0.316824	0.210742	0.245142	0.335854			10.22	0.875712	0.872631	0.901351	0.963901	0.953901	0.851848
			10.24	0.371772	0.218774	0.317076	0.210974	0.245374	0.336103			10.24	0.875652	0.872559	0.901267	0.963805	0.953805	0.851736
			10.26	0.372021	0.219011	0.317329	0.211211	0.245611	0.336354			10.26	0.875591	0.872485	0.901182	0.963708	0.953708	0.851625
			10.28	0.372268	0.219247	0.31758	0.211447	0.245847	0.336602			10.28	0.875531	0.872412	0.901097	0.963613	0.953613	0.851514
			10.3	0.372509	0.219479	0.317826	0.211679	0.246079	0.336845			10.3	0.875471	0.87234	0.901014	0.963519	0.953519	0.851407
			10.32	0.372742	0.219704	0.318064	0.211904	0.246304	0.337079			10.32	0.875413	0.872271	0.900934	0.963429	0.953429	0.851302
			10.34	0.372963	0.219917	0.31829	0.212117	0.246517	0.337301			10.34	0.875358	0.872204	0.900858	0.963342	0.953342	0.851203
			10.36	0.37317	0.220115	0.318501	0.212315	0.246715	0.33751			10.36	0.875307	0.872142	0.900786	0.963261	0.953261	0.85111
			10.38	0.37336	0.220296	0.318696	0.212496	0.246896	0.337702			10.38	0.875259	0.872085	0.90072	0.963186	0.953186	0.851022
			10.4	0.373534	0.220457	0.318872	0.212657	0.247057	0.337876			10.4	0.875217	0.872033	0.900659	0.963117	0.953117	0.850942
			10.42	0.373689	0.220596	0.319028	0.212796	0.247196	0.338031			10.42	0.875179	0.871986	0.900605	0.963055	0.953055	0.850869
			10.44	0.373827	0.220714	0.319165	0.212914	0.247314	0.338168			10.44	0.875146	0.871946	0.900556	0.963	0.953	0.850803
			10.46	0.373947	0.22081	0.319283	0.21301	0.24741	0.338286			10.46	0.875118	0.871911	0.900514	0.962951	0.952951	0.850743
			10.48	0.374051	0.220885	0.319382	0.213085	0.247485	0.338388			10.48	0.875095	0.871881	0.900477	0.962907	0.952907	0.850689
			10.5	0.374141	0.22094	0.319467	0.21314	0.24754	0.338476			10.5	0.875076	0.871855	0.900445	0.962869	0.952869	0.85064
			10.52	0.374221	0.22098	0.319538	0.21318	0.24758	0.338551			10.52	0.87506	0.871834	0.900417	0.962835	0.952835	0.850594
			10.54	0.374293	0.221007	0.3196	0.213207	0.247607	0.338618			10.54	0.875047	0.871815	0.900392	0.962803	0.952803	0.850551
			10.56	0.374361	0.221024	0.319656	0.213224	0.247624	0.338681			10.56	0.875036	0.871798	0.900368	0.962773	0.952773	0.850508
			10.58	0.374429	0.221037	0.319711	0.213237	0.247637	0.338743			10.58	0.875026	0.871781	0.900345	0.962743	0.952743	0.850464
			10.6	0.374501	0.221049	0.319768	0.213249	0.247649	0.338808			10.6	0.875015	0.871764	0.90032	0.962711	0.952711	0.850418
			10.62	0.374581	0.221066	0.319833	0.213266	0.247666	0.33888			10.62	0.875003	0.871745	0.900293	0.962676	0.952676	0.850367
			10.64	0.374672	0.221092	0.319908	0.213292	0.247692	0.338964			10.64	0.874988	0.871723	0.900262	0.962637	0.952637	0.850311
			10.66	0.374778	0.22113	0.319998	0.21333	0.24773	0.339062			10.66	0.87497	0.871697	0.900227	0.962592	0.952592	0.850249
			10.68	0.374901	0.221186	0.320105	0.213386	0.247786	0.339178			10.68	0.874948	0.871665	0.900185	0.96254	0.95254	0.850179
			10.7	0.375044	0.221261	0.320232	0.213461	0.247861	0.339313			10.7	0.874922	0.871628	0.900137	0.962481	0.952481	0.8501
			10.72	0.375207	0.221358	0.320381	0.213558	0.247958	0.33947			10.72	0.874889	0.871585	0.900082	0.962415	0.952415	0.850013
			10.74	0.375392	0.221479	0.320553	0.213679	0.248079	0.339648			10.74	0.874852	0.871535	0.90002	0.96234	0.95234	0.849917
			10.76	0.375598	0.221623	0.320747	0.213823	0.248223	0.339848			10.76	0.874808	0.871479	0.89995	0.962257	0.952257	0.849813
			10.78	0.375824	0.221791	0.320962	0.213991	0.248391	0.340069			10.78	0.874759	0.871416	0.899874	0.962167	0.952167	0.849701
			10.8	0.376067	0.221982	0.321197	0.214182	0.248582	0.340308			10.8	0.874705	0.871347	0.899791	0.962071	0.952071	0.849581
			10.82	0.376327	0.222191	0.321449	0.214391	0.248791	0.340563			10.82	0.874646	0.871274	0.899703	0.961968	0.951968	0.849456
			10.84	0.376597	0.222417	0.321715	0.214617	0.249017	0.340831			10.84	0.874584	0.871196	0.89961	0.961861	0.951861	0.849327
			10.86	0.376876	0.222655	0.32199	0.214855	0.249255	0.341108			10.86	0.874519	0.871116	0.899515	0.961751	0.951751	0.849195
			10.88	0.377159	0.222902	0.322271	0.215102	0.249502	0.341389			10.88	0.874452	0.871034	0.899418	0.961639	0.951639	0.849061
			10.9	0.377442	0.223151	0.322552	0.215351	0.249751	0.34167			10.9	0.874385	0.870951	0.89932	0.961527	0.951527	0.848929
			10.92	0.37772	0.223399	0.32283	0.215599	0.249999	0.341948			10.92	0.874318	0.870869	0.899224	0.961417	0.951417	0.848798
			10.94	0.377989	0.223639	0.323099	0.215839	0.250239	0.342216			10.94	0.874253	0.870789	0.899131	0.96131	0.95131	0.848672
			10.96	0.378246	0.223869	0.323356	0.216069	0.250469	0.342472			10.96	0.874191	0.870713	0.899042	0.961208	0.951208	0.848551
			10.98	0.378486	0.224082	0.323596	0.216282	0.250682	0.342711			10.98	0.874133	0.870642	0.898957	0.961112	0.951112	0.848437
			11	0.378708	0.224275	0.323817	0.216475	0.250875	0.342932			11	0.874079	0.870576	0.898879	0.961022	0.951022	0.84833
			11.02	0.378909	0.224446	0.324016	0.216646	0.251046	0.343132			11.02	0.874031	0.870516	0.898808	0.96094	0.95094	0.848232
			11.04	0.379088	0.224592	0.324192	0.216792	0.251192	0.343309			11.04	0.873989	0.870463	0.898745	0.960866	0.950866	0.848142
			11.06	0.379245	0.224712	0.324345	0.216912	0.251312	0.343463			11.06	0.873952	0.870416	0.898689	0.9608	0.9508	0.848061
			11.08	0.379381	0.224806	0.324474	0.217006	0.251406	0.343596			11.08	0.873922	0.870377	0.898639	0.960742	0.950742	0.847988
			11.1	0.379497	0.224876	0.324582	0.217076	0.251476	0.343708			11.1	0.873897	0.870343	0.898597	0.960691	0.950691	0.847921
			11.12	0.379596	0.224922	0.324671	0.217122	0.251522	0.343801			11.12	0.873877	0.870316	0.898561	0.960647	0.950647	0.847861
			11.14	0.379681	0.224949	0.324743	0.217149	0.251549	0.34388			11.14	0.873862	0.870293	0.898529	0.960607	0.950607	0.847806
			11.16	0.379756	0.224959	0.324803	0.217159	0.251559	0.343948			11.16	0.87385	0.870273	0.898502	0.960571	0.950571	0.847754
			11.18	0.379825	0.224957	0.324855	0.217157	0.251557	0.344008			11.18	0.87384	0.870256	0.898476	0.960537	0.950537	0.847703
			11.2	0.379892	0.224949	0.324904	0.217149	0.251549	0.344067			11.2	0.873832	0.870241	0.898451	0.960504	0.950504	0.847651
			11.22	0.379963	0.224939	0.324956	0.217139	0.251539	0.344128			11.22	0.873824	0.870224	0.898426	0.960469	0.950469	0.847597
			11.24	0.380042	0.224934	0.325014	0.217134	0.251534	0.344197			11.24	0.873814	0.870206	0.898397	0.96043	0.95043	0.847539
			11.26	0.380134	0.224937	0.325084	0.217137	0.251537	0.344279			11.26	0.873801	0.870184	0.898365	0.960388	0.950388	0.847474
			11.28	0.380242	0.224956	0.32517	0.217156	0.251556	0.344376			11.28	0.873785	0.870158	0.898327	0.960338	0.950338	0.847403
			11.3	0.38037	0.224993	0.325276	0.217193	0.251593	0.344494			11.3	0.873764	0.870126	0.898283	0.960282	0.950282	0.847322
			11.32	0.380521	0.225053	0.325406	0.217253	0.251653	0.344635			11.32	0.873738	0.870088	0.898231	0.960216	0.950216	0.847232
			11.34	0.380697	0.225138	0.325561	0.217338	0.251738	0.344801			11.34	0.873705	0.870042	0.898171	0.960142	0.950142	0.847132
			11.36	0.380898	0.225252	0.325743	0.217452	0.251852	0.344993			11.36	0.873665	0.869988	0.898102	0.960058	0.950058	0.847021
			11.38	0.381126	0.225395	0.325952	0.217595	0.251995	0.345212			11.38	0.873619	0.869926	0.898024	0.959964	0.949964	0.8469
			11.4	0.381378	0.225566	0.326188	0.217766	0.252166	0.345456			11.4	0.873566	0.869857	0.897938	0.959861	0.949861	0.846769
			11.42	0.381654	0.225765	0.326449	0.217965	0.252365	0.345725			11.42	0.873507	0.86978	0.897844	0.95975	0.94975	0.846629
			11.44	0.38195	0.225989	0.326733	0.218189	0.252589	0.346015			11.44	0.873441	0.869697	0.897742	0.959631	0.949631	0.846481
			11.46	0.382264	0.226236	0.327035	0.218436	0.252836	0.346323			11.46	0.873371	0.869608	0.897635	0.959506	0.949506	0.846328
			11.48	0.382591	0.226501	0.327352	0.218701	0.253101	0.346645			11.48	0.873297	0.869515	0.897524	0.959376	0.949376	0.846169
			11.5	0.382927	0.226779	0.32768	0.218979	0.253379	0.346976			11.5	0.873219	0.869418	0.897408	0.959243	0.949243	0.846008
			11.52	0.383267	0.227067	0.328014	0.219267	0.253667	0.347313			11.52	0.87314	0.86932	0.897292	0.959108	0.949108	0.845847
			11.54	0.383606	0.227357	0.328348	0.219557	0.253957	0.34765			11.54	0.87306	0.869221	0.897175	0.958973	0.948973	0.845686
			11.56	0.383941	0.227645	0.328678	0.219845	0.254245	0.347981			11.56	0.872981	0.869124	0.89706	0.958841	0.948841	0.845528
			11.58	0.384266	0.227926	0.328998	0.220126	0.254526	0.348304			11.58	0.872904	0.869029	0.896948	0.958712	0.948712	0.845374
			11.6	0.384577	0.228195	0.329306	0.220395	0.254795	0.348613			11.6	0.87283	0.868937	0.89684	0.958588	0.948588	0.845226
			11.62	0.384872	0.228448	0.329597	0.220648	0.255048	0.348906			11.62	0.87276	0.868851	0.896738	0.95847	0.94847	0.845085
			11.64	0.385149	0.22868	0.329868	0.22088	0.25528	0.34918			11.64	0.872695	0.86877	0.896642	0.958359	0.948359	0.844952
			11.66	0.385404	0.228891	0.330118	0.221091	0.255491	0.349432			11.66	0.872635	0.868695	0.896552	0.958256	0.948256	0.844827
			11.68	0.385639	0.229077	0.330346	0.221277	0.255677	0.349663			11.68	0.872581	0.868627	0.89647	0.95816	0.94816	0.84471
			11.7	0.385853	0.22924	0.330552	0.22144	0.25584	0.349873			11.7	0.872532	0.868564	0.896394	0.958071	0.948071	0.844601
			11.72	0.386047	0.229378	0.330737	0.221578	0.255978	0.350062			11.72	0.872489	0.868508	0.896325	0.95799	0.94799	0.844499
			11.74	0.386224	0.229496	0.330903	0.221696	0.256096	0.350234			11.74	0.87245	0.868457	0.896262	0.957914	0.947914	0.844402
			11.76	0.386387	0.229594	0.331053	0.221794	0.256194	0.350391			11.76	0.872415	0.868411	0.896203	0.957843	0.947843	0.84431
			11.78	0.38654	0.229677	0.331192	0.221877	0.256277	0.350536			11.78	0.872384	0.868368	0.896147	0.957775	0.947775	0.84422
			11.8	0.386686	0.22975	0.331324	0.22195	0.25635	0.350675			11.8	0.872354	0.868326	0.896093	0.957709	0.947709	0.844132
			11.82	0.386831	0.229818	0.331454	0.222018	0.256418	0.350813			11.82	0.872325	0.868285	0.89604	0.957642	0.947642	0.844042
			11.84	0.38698	0.229886	0.331586	0.222086	0.256486	0.350953			11.84	0.872296	0.868243	0.895984	0.957574	0.947574	0.843949
			11.86	0.387138	0.229961	0.331727	0.222161	0.256561	0.351102			11.86	0.872264	0.868199	0.895925	0.957501	0.947501	0.843851
			11.88	0.387308	0.230046	0.331881	0.222246	0.256646	0.351264			11.88	0.872229	0.86815	0.895862	0.957422	0.947422	0.843746
			11.9	0.387496	0.23015	0.332053	0.22235	0.25675	0.351443			11.9	0.872189	0.868095	0.895791	0.957337	0.947337	0.843633
			11.92	0.387705	0.230275	0.332247	0.222475	0.256875	0.351644			11.92	0.872143	0.868034	0.895713	0.957242	0.947242	0.84351
			11.94	0.387938	0.230426	0.332467	0.222626	0.257026	0.351869			11.94	0.872091	0.867965	0.895627	0.957138	0.947138	0.843376
			11.96	0.388196	0.230606	0.332714	0.222806	0.257206	0.352121			11.96	0.872032	0.867887	0.89553	0.957024	0.947024	0.843231
			11.98	0.388482	0.230818	0.33299	0.223018	0.257418	0.352401			11.98	0.871964	0.8678	0.895424	0.956898	0.946898	0.843075
			12	0.388795	0.231062	0.333295	0.223262	0.257662	0.352709			12	0.871889	0.867705	0.895309	0.956763	0.946763	0.842907
